# Supplementary material for: Genomic Characterization and Safety Evaluation of Enterococcus lactis RB10 Isolated from Goat Feces
Source: Antibiotics (Basel). 2025 Jun 16;14(6):612. doi: 10.3390/antibiotics14060612 (PMC12189428; doi:10.3390/antibiotics14060612)
Supplement: Supplementary file 1 [file antibiotics-14-00612-s001.zip]

Archive with 1 entries (1 files):
- antibiotics-3676674-supplementary.pdf
